# Supplementary material for: PART as a Negative Outcome Modifier of Glioblastoma Treatment, Case Report
Source: NeuroSci. 2026 Apr 29;7(3):53. doi: 10.3390/neurosci7030053 (PMC13214797; doi:10.3390/neurosci7030053)
Supplement: Supplementary file 1 [file neurosci-07-00053-s001.zip]

Archive with 1 entries (1 files):
- neurosci-4239281-supplementary.pdf
